# Supplementary material for: jClustering, an Open Framework for the Development of 4D Clustering Algorithms
Source: PLoS One. 2013 Aug 22;8(8):e70797. doi: 10.1371/journal.pone.0070797 (PMC3750055; doi:10.1371/journal.pone.0070797)
Supplement: File S1 — Public API for jClustering version 1.2.2. (ZIP) [file pone.0070797.s001.zip]

Archive with 102 entries (94 files):
- allclasses-frame.html
- allclasses-noframe.html
- constant-values.html
- deprecated-list.html
- help-doc.html
- index-files/
- index-files/index-1.html
- index-files/index-10.html
- index-files/index-11.html
- index-files/index-12.html
- index-files/index-13.html
- index-files/index-14.html
- index-files/index-15.html
- index-files/index-16.html
- index-files/index-17.html
- index-files/index-18.html
- index-files/index-19.html
- index-files/index-2.html
- index-files/index-20.html
- index-files/index-21.html
- index-files/index-3.html
- index-files/index-4.html
- index-files/index-5.html
- index-files/index-6.html
- index-files/index-7.html
- index-files/index-8.html
- index-files/index-9.html
- index.html
- jclustering/
- jclustering/class-use/
- jclustering/class-use/Cluster.html
- jclustering/class-use/Constants.html
- jclustering/class-use/FileSaver.html
- jclustering/class-use/GUIUtils.html
- jclustering/class-use/ImagePlusHyp.html
- jclustering/class-use/ImagePlusHypIterator.html
- jclustering/class-use/JClustering_.html
- jclustering/class-use/MathUtils.html
- jclustering/class-use/TimeVectorReader.html
- jclustering/class-use/Utils.html
- jclustering/class-use/Voxel.html
- jclustering/Cluster.html
- jclustering/Constants.html
- jclustering/FileSaver.html
- jclustering/GUIUtils.html
- jclustering/ImagePlusHyp.html
- jclustering/ImagePlusHypIterator.html
- jclustering/JClustering_.html
- jclustering/MathUtils.html
- jclustering/metrics/
- jclustering/metrics/class-use/
- jclustering/metrics/class-use/ClusteringMetric.html
- jclustering/metrics/class-use/Correlation.html
- jclustering/metrics/class-use/Mahalanobis.html
- jclustering/metrics/class-use/PNorm.html
- jclustering/metrics/class-use/RMSD.html
- jclustering/metrics/ClusteringMetric.html
- jclustering/metrics/Correlation.html
- jclustering/metrics/Mahalanobis.html
- jclustering/metrics/package-frame.html
- jclustering/metrics/package-summary.html
- jclustering/metrics/package-tree.html
- jclustering/metrics/package-use.html
- jclustering/metrics/PNorm.html
- jclustering/metrics/RMSD.html
- jclustering/package-frame.html
- jclustering/package-summary.html
- jclustering/package-tree.html
- jclustering/package-use.html
- jclustering/techniques/
- jclustering/techniques/class-use/
- jclustering/techniques/class-use/ClusteringTechnique.html
- jclustering/techniques/class-use/ICA.html
- jclustering/techniques/class-use/KMeans.html
- jclustering/techniques/class-use/LeaderFollower.html
- jclustering/techniques/class-use/PCA.html
- jclustering/techniques/class-use/SampleTechnique.html
- jclustering/techniques/class-use/SVD.html
- jclustering/techniques/ClusteringTechnique.html
- jclustering/techniques/ICA.html
- jclustering/techniques/KMeans.html
- jclustering/techniques/LeaderFollower.html
- jclustering/techniques/package-frame.html
- jclustering/techniques/package-summary.html
- jclustering/techniques/package-tree.html
- jclustering/techniques/package-use.html
- jclustering/techniques/PCA.html
- jclustering/techniques/SampleTechnique.html
- jclustering/techniques/SVD.html
- jclustering/TimeVectorReader.html
- jclustering/Utils.html
- jclustering/Voxel.html
- overview-frame.html
- overview-summary.html
- overview-tree.html
- package-list
- resources/
- resources/background.gif
- resources/tab.gif
- resources/titlebar.gif
- resources/titlebar_end.gif
- stylesheet.css
